# Supplementary material for: Mountaintop removal coal mining impacts on structural and functional indicators in Central Appalachian streams
Source: Front Water. Author manuscript; Available in PMC 2024 Jan 19. (PMC10031508; doi:10.3389/frwa.2022.988061)
Supplement: Supplement1 [file NIHMS1877571-supplement-Supplement1.xlsx]

## Sheet: coal production
Supplementary Table 1		Coal Production in Kentucky and West Virginia by Surface Mining
year	short tons (millions)	short tons (millions)	short tons (millions)	short tons (millions)
	MTR	surface mining	surface mining	surface mining	MTR
		Kentucky	West Virginia	KY + WV	%
2008	53	50.8	69.4	120.2	44.0932
2009	44	44.2	56.2	100.4	43.8247
2010	38	41	50.7	91.7	41.4395
2011	39	43.5	51.3	94.8	41.1392
2012	27	32.7	40	72.7	37.1389
2013	24	25.8	34	59.8	40.1338
2014	20	24.5	30.6	55.1	36.2976
	245			594.7	41.1972
	MTR data from:	https://www.eia.gov/todayinenergy/detail.php?id=21952
	surface mining data from Annual Coal Reports:			https://www.eia.gov/coal/annual/

## Sheet: study locations
Supplementary Table 2				Watershed Land Use, Riparian Metrics, and Sediment Metrics
									riparian zone metrics†				Sediment metrics*
		Lattitude	Longitude	watershed	watershed land use		canopy		RCE #2	RCE#3	RCE #4		RCE #11	RBP #2	RBP #4
site	land use	N	W	area km2	% forest	% barren	cover (%)		1 to 30	1 to 30	1 to 25		1 to 25	0 to 20	0 to 20
Ash	forest	38.2963	81.1085	3.99	100	0	98.25		30	30	25		25	18	17
Jack	forest	38.2894	81.1286	0.91	99.7	0	92		30	30	25		25	18	15
Laurel	forest	38.3012	81.1142	1.41	100	0	94.25		30	20	25		25	19	18
Neil	forest	38.2983	81.088	3.73	99.8	0.1	NA		30	20	25		25	18	18
Peters	forest	38.3015	81.0493	1.62	94.7	1.2	81.75		30	30	25		25	19	18
Beech	mined	38.3179	81.0479	0.57	36.1	63.9	87.25		30	30	25		25	16	12
Buckles	mined	38.2331	81.198	2.61	61.9	38.1	91.5		30	20	25		15	12	10
Hardway	mined	38.3056	81.049	1.43	40.6	59.4	95.25		20	20	15		25	15	15
Lost	mined	38.319	81.0383	0.79	8.1	91.9	89.75		5	5	15		25	12	10
Sugarcamp	mined	38.3197	81.0324	5.27	18.9	77.4	NA		20	20	25		25	15	14
NA - measuements not taken
†RCE - Riparian, Channel, and Environmental Inventory					from: Petersen, R.C. (1992) Freshwater Biology 27: 295-306.
*RBP - Rapid Bioassessment Protocol				from: Barbour et al. (1999) EPA 84-B-99-002.
RCE#2 Width of riparian zone				Scores - 30: Marshy or woody riparian zone > 30 m wide, 20: Marshy or woody riparian zone varying from 5 to 30 m, 5: Marshy or woody riparian zone 1-5 m, 1: Marshy or woody riparian zone absent
RCE#3 Completeness of riparian zone				Scores - 30: Riparian zone intact without breaks in vegetation, 20: Breaks occurring at intervals of > 50 m, 5: Breaks frequent with some gullies and scars every 50 m, 1: Deeply scarred with gullies all along its length
RCE#4 Vegetation of riparian zone				Scores - 25: >90% plant density of non-pioneer trees or shrubs, or native marsh plants, 15: Mixed pioneer species along channel and mature trees behind, 5: Vegetation of mixed grasses and sparse pioneer tree or shrub species, 1: Vegetation consisting of grasses, few trees, shrubs
RCE#11 Stream bottom				Scores - 25: Stony bottom of several sizes packed together, interstices obvious, 15: Stony bottom easily moved, with little silt, 5: Bottom of silt, gravel and sand, stable in places, 1: Uniform bottom of sand and silt loosely held together, stony substrate absent
RBP#2 Embeddedness			Scores : 16-20: Optimal, 11-15: Suboptimal, 6-10: Marginal, 0-5: Poor
RBP#4 Sediment Deposition			Scores : 16-20: Optimal, 11-15: Suboptimal, 6-10: Marginal, 0-5: Poor

## Sheet: LU change
Supplementary Table 3			Land Use Change of the Mined Watersheds
mined site	2001 NLCD	2007 photo	2001 NLCD	2007 photo
	% barren	% barren	% forest	% forest
Beech	0	63.88	100	36.12
Buckles	9.23	38.12	90.36	61.88
Hardway	3.34	59.36	96.22	40.64
Lost	0	91.94	100	8.06
Sugarcamp	18.03	77.42	72.34	18.89
Notes: Land use coverage was obtained for the area drained at the toe of the fill. 2001 land use coverage was obtained from the 2001 National Land Cover Database (NLCD; https://www.usgs.gov/centers/eros/science/national-land-cover-database).
Land use in 2007 was derived from aerial photos (accessed through GlobeXplorer Premium US)
NLCD -	National Land Cover Database			https://www.usgs.gov/centers/eros/science/national-land-cover-database

## Sheet: T,cond,pH,HCO3
Supplementary Table 4				Stream Temperature (degrees C)						Stream Conductivity (mS/cm)
			Fall	Winter	Spring		Summer
			10_07	2_08	4_08	6_08	7_08		10_07	2_08	4_08	6_08	7_08
site	land use
Ash	forest		18.6	7.28	9.39	14.2	17.22		54	37	38	36	39
Jack	forest		19.9	6.78	11.48	NA†	18.65			44	45	NA†	53
Laurel	forest		16.7	7.15	8.49	NA†	17.72		55	37	37	NA†	43
Neil	forest		16.7	8.12	9.91	17.4	17.9		63	44	44	47	50
Peters	forest		19.6	6.57	11.46	18.9	16.86		92	77	82	98	90
Beech	mined		22.4	3.99	8.54	15.7	17.68			1118	1237	1740	1408
Buckles	mined		16.8	6.21	12.7	15.7	17.34		1391	1073	1074	1365	1490
Hardway	mined		19.7	7.34	10.07	20.6	17.48		2359	1334	1550	2170	1750
Lost	mined		16.4	8.52	10.52	NA†	13.92		2573	2520	2520	NA†	2530
Sugarcamp	mined		19.5	3.7	9.12	22.9	25.39		2181	1284	1262	1670	1570
		min	16.4	3.7	8.49	14.2	13.92
		max	22.4	8.52	12.7	22.9	25.39
	NA† - not available, Hydrolab meter unavailable									NA† - not available, Hydrolab meter unavailable
			Stream pH				Stream Bicarbonate Concentration (µmol/L)
		2_08	4_08	6_08	7_08		2_08	4_08	6_08	7_08
site	land use
Ash	forest	5.84	5.7	5.95	6.72		5.32178	6.53504	22.7606	59.0906
Jack	forest	6.7	6.27	NA†	6.94		44.5801	34.3351	NA*	135.568
Laurel	forest	5.97	6.11	NA†	6.72		7.69883	19.9955	NA*	82.7833
Neil	forest	6.01	5.84	5.77	6.87		12.3799	13.0637	25.1005	147.025
Peters	forest	6.54	6.31	5.94	6.88		26.6192	30.0427	27.8222	97.3545
Beech	mined	7.04	7.05	6.52	7.13		252.94	265.851	114.068	290.462
Buckles	mined	7.86	8.08	7.4	7.77		1723.91	1833.41	2742.81	2778.07
Hardway	mined	7.49	7.48	7.07	7.52		452.521	547.019	870.349	1045
Lost	mined	7.74	8.13	NA†	7.58		1798.35	1667.02	NA*	1972.35
Sugarcamp	mined	7.99	8.89	8.79	7.56		1078	869.501	1234.57	967.194
NA† - not available, Hydrolab meter unavailable							NA* - not available, pH not measured

## Sheet: Mixed Models Results
Supplementary Table 5		Mixed Models Results			Mixed Model Results
R matrix structures can be found on pages 272-275 of the NCSS manual
https://ncss-wpengine.netdna-ssl.com/wp-content/uploads/2012/09/NCSSUG2.pdf								SEM is standard error of the mean
		error variance-covariance
Parameter	Sig, p, F (NDF, DDF)	pattern (R matrix structure)	AIC	cAIC	D cAIC	LSmeanF	LSmeanM	SEM F	SEM M	lower CI F	upper CI F	lower CI M	upper CI M	units	significant (p ≤ 0.05) individual differences
Structural parameters
Mean DIC	lu, 0.026, 7.7562 (1, 7.4); time, < 0.001, 6.4699 (5, 34.1); lu*time, 0.027, 2.904 (5, 34.1)	AR1	297.898	298.124	0	1.6258	18.0545	4.1625	4.1799	-8.1261	11.3777	8.2821	27.8268	mg/L	All: Oct>Jan,Feb,Apr; M: Oct>Jan,Feb,Apr; M>F: Oct
Mean d13C-DIC	lu, <0.001, 54.8319 (1, 7.9); time, < 0.001, 11.4739 (5, 10); lu*time, 0.002, 8.4407 (5, 10)	Toeplitz All	201.977	203.692	0	-12.004	-4.9081	0.6763	0.6789	-13.5679	-10.4402	-6.475	-3.3412	‰	All: Jan,Feb,Apr,Jun,Jul>Oct; Feb>Jul; F: Jan,Feb,Apr,Jun,Jul>Oct; Feb>Jun,Jul; M>F: Oct,Jan,Apr,Jun,Jul
Mean DOC	lu, 0.092, 3.6349 (1, 8.3); time, 0.04, 2.4756 (6, 39.9); lu*time, 0.007, 3.547 (6, 39.9)	AR1	-35.2392	-35.05	0	0.8678	1.0377	0.064	0.062	0.722	1.1036	0.8947	1.1807	mg/L	none
Mean d13C-DOC	lu, < 0.001, 22.4565 (1, 20.4); time, 0.004, 4.7658 (6, 19.6); lu*time, 0.019, 3.3748 (6, 19.6)	diagonal UV	94.7448	96.71	0	-27.7431	-27.0482	0.1102	0.0968	-27.9763	-27.5098	-27.2469	-26.8494	‰	All: Feb,Apr>Dec; F:Feb,Apr>Dec;Apr>Jun; M>F: Dec,Jun
Mean pCO2	lu 0.07, 4.1047 (1, 10); time 0.021, 4.6046 (3, 13.1); lu*time 0.061, 3.1497 (3, 13.1)	diagonal UV	469.769	473.769	0	1052.43	1777.14	269.67	235.005	450.76	1654.09	1255.19	2299.08	matm	none
Mean nitrate	lu, <0.001, 26.8858 (1, 8.1)	Compound Symmetry	644.593	644.772	0	370.193	3561.26	435.17	435.17	-631.75	1372.14	2559.32	4563.2	mg/L	none
Mean AFDM2_DEA	lu < 0.001, 26.8256 (1, 21.2)	diagonalUV	204.68	206.516	0	1.73	3.7097	0.2812	0.2589	1.148	2.312	3.1663	4.2531	%	none
Mean AFDM2_SOD	lu, 0.023, 7.9427 (1, 7.7)	AR1	89.6345	89.968	0	1.9419	3.5209	0.3931	0.3992	1.026	2.8578	2.5969	4.445	%	none
Mean AFDMf_FDA	none	Toeplitz All	190.124	191.267	0	15.745	12.0549	1.5572	1.5572	12.1658	19.3243	8.4756	15.6341	%	none
Mean AFDMf_DHA	time, 0.019, 5.0728 (3, 11)	unstructured	180.845	184.345	0	14.3198	11.4865	1.2936	1.2936	11.562	17.0776	8.7287	14.2443	%	All: Oct>Feb; F: Oct>Feb
Functional parameters
Mean DEA	none sig.	diagonal UV	246.88	248.687	0	1.456	2.1319	0.3086	0.3086	0.827	2.085	1.5029	2.7609	mg N/gDM/d	none
Mean DEA/AFDM2	time 0.017, 2.9477 (6, 43.4)	AR1	631.248	631.43	0	91.3379	61.0556	17.1362	17.4169	53.6164	129.059	22.7832	99.3279	mg N/gAFDM2/d	none
Mean DeN	time, 0.032, 4.5767 (2, 12.8)	diagonal UV	88.3721	93.463	0	1.03	1.8918	0.4853	0.4853	-0.0571	2.1171	0.8047	2.9789	mg N/gDM/d	none
Mean DeN/AFDM	time, 0.066, 3.0489 (2, 24)	diagonal	268.067	268.21	0	69.889	41.9388	13.0517	13.0517	42.9515	96.8264	15.0013	68.8762	mg N/gAFDM2/d	none
Mean SOD	time, 0.011, 7.6925 (3,7.4); lu*time, 0.062, 3.8182 (3, 7.4)	diagonal UV	91.6277	93.1092	0	1.8327	1.67	0.2354	0.2208	1.2924	2.373	1.1655	2.1746	mg O2/gDM/hr	All: Jul>Feb
MeanSOD_AFDM	lu, 0.028, 5.854 (1, 15.3); time, 0.048, 3.8795 (3, 9.3); lu*time, 0.069, 3.3296 (3, 9.3)	diagonal UV	-50.9109	-49.4294	0	0.0939	0.0495	0.0133	0.0126	0.0656	0.1222	0.0227	0.0764	mg O2/gAFDM2/hr	none
Mean FDA	lu, 0.028, 5.5557 (1, 22.4); time <0.001, 8.6683 (3, 19.2)	banded 2	472.588	472.912	0	618.415	190.74	128.301	128.301	352.613	884.217	-75.0618	456.542	mmol FDA/gDM/d	All: Jul>Apr
Mean FDA/AFDM	lu, 0.004, 11.6445 (1, 14.6); time, < 0.001, 14.7947 (3, 15.3)	diagonal UV	571.833	572.976	0	3644.03	1707.98	401.183	401.183	2786.76	4501.31	850.702	2565.26	mmol FDA/gAFDMf/d	All: Jul>Feb,Apr
Mean DHA	lu, 0.075, 3.5472 (1, 19.5); time 0.037, 3.612 (3, 25.8)	diagonal UV	80.224	81.3669	0	0.9875	1.4036	0.1562	0.1562	0.661	1.3139	1.0771	1.7301	mmol INTF/gDM/d	All: Oct>Feb
Mean DHA/AFDM	time, 0.036, 3.3309 (3, 24)	Compound Symmetry	201.314	201.638	0	7.2041	11.38	1.639	1.639	3.4241	10.984	7.6	15.1599	mmol INTF/gAFDMf/d	All: Oct>Apr
Mean BfOD	time, 0.049, 3.8121 (3, 9.5)	diagonal UV	-114.899	-113.36	0	0.0206	0.0148	0.0046	0.0043	0.0105	0.0306	0.0052	0.0243	g O2/d/cm2/d	All: Oct>Feb,Apr,Jul
Mean BfFDA	lu, 0.084, 3.203 (1, 29); time, <0.001, 92.9306 (3, 29); lu*time, 0.033, 3.321 (3, 29);	diagonal	157.213	157.327	0	6.9082	8.6119	0.6376	0.7069	5.6042	8.2122	7.1662	10.0576	nmol FDA/hr/cm2/d	All: Jul>Oct,Feb,Apr; F: Jul>Oct,Feb,Apr; M: Jul>Oct,Feb,Apr;Oct>Feb,Apr;Oct: M>F
Mean BfDHA	time, 0.01, 5.5971 (3, 13.5)	diagonal UV	80.3521	81.6021	0	1.3246	1.0731	0.2243	0.2397	0.8524	1.7967	0.568	1.5783	nmol INTF/d/cm2/d	All: Oct>Jul
Mean BfChla	time, <0.001, 10.7551 (3, 13.7); lu*time, 0.068, 2.9886 (3, 13.7)	diagonal UV	43.3866	44.5987	0	0.5396	0.6804	0.0969	0.0975	0.3373	0.7418	0.4772	0.8837	mg/m2/d	All: Apr>Oct, Jul

## Sheet: DIC_DOC
Supplementary Table 6			Stream Dissolved inorganic carbon (DIC) and Dissolved Organic Carbon (DOC) Concentration and Stable Carbon Isotopic Composition (d13C)
		DIC*	concentration (mg/L)									DOC	concentration (mg/L)
site	10_07	1_08	2_08	4_08	6_08	7_08			site	10_07	12_07	1_08	2_08	4_08	6_08	7_08
reference									reference
Ash		0.85	0.34633	0.535155	1.08964	1.05295			Ash		0.982349		0.754818	0.68	0.78	0.84
Jack	6.95312	1.05	0.87	1.03521	1.63175	2.08665			Jack	0.770578	1.38615	1.12	0.935779	0.82	1.41	1.31
Laurel	3.16408	0.95	0.4	0.800979	1.34506	1.4669			Laurel	0.459412	0.968399		0.7831	0.7	0.89	0.86
Neil	3.54976		0.59	0.817683	1.58682	2.35787			Neil	0.404443	0.869015	0.86	0.813945	0.76	0.61	0.82
Peters	3.47156	0.97	0.61	0.857824	1.27328	1.55906			Peters	0.494112	0.995521		0.805338	0.74	0.74	0.93
		d13C-DIC (‰)										d13C-DOC (‰)
site	10_07	1_08	2_08	4_08	6_08	7_08			site	10_07	12_07	1_08	2_08	4_08	6_08	7_08
Ash	NA†	-9.9	-5.64508	-9.51798	-13.8	-12.3			Ash	NA†	-28	NA†	-27.6473	-27.4387	-28.5	-28
Jack	-21.6	-10	-9.83337	-11.9545	-11.4	-14.7			Jack	-28.2	-28.5	-27.7	-27.1624	-27.4685	-28	-28.2
Laurel	-19.5115	-10.8	-5.28286	-10.623	-13.9	-13.2			Laurel	-27.6	-28.3	NA†	-27.6359	-27.1618	-28.7	-28.1
Neil	-18.8323	NA†	-5.93094	-8.48408	-14	-16.5			Neil	-27.3	-28	-27.7	-27.4918	-27.5153	-27.5	-27.5
Peters	-16.9475	-9	-5.86295	-8.32203	-11.1	-11.9			Peters	-27	-27.9	NA†	-27.1451	-27.0592	-27.9	-27.7
mined		DIC	concentration (mg/L)						mined			DOC	concentration (mg/L)
site	10_07	1_08	2_08	4_08	6_08	7_08			site	10_07	12_07	1_08	2_08	4_08	6_08	7_08
Beech	5.98259	5.29	3.97	4.04776	2.43578	4.13349			Beech	1.34	1.03	1.12	0.93	1.05035	1.03264	1.17826
Buckles	54.5	24.77	21.64	22.5962	36.3414	34.8397			Buckles	0.96	0.91	0.89	0.81	0.86	0.950276	1.02774
Hardway	17.83	6.6	5.98	7.20187	12.5702	13.5067			Hardway	1.27	1.12	NA†	1.05	0.980794	1.06826	1.17574
Lost	31.2868	NA†	22.8	20.5233	25.2453	25.3732			Lost	1.39	1.27	1.22	1.17	1.1342	1.14529	1.23032
Sugarcamp	43.9252	NA†	13.42	10.7318	15.2786	12.3412			Sugarcamp	1.11	1.11	1.35	0.95	0.94	1.31	1.88
		d13C-DIC (‰)										d13C-DOC (‰)
site	10_07	1_08	2_08	4_08	6_08	7_08			site	10_07	12_07	1_08	2_08	4_08	6_08	7_08
Beech	-13.4325	-5.9	-4.14982	-7.32202	-8.4	-9.4			Beech	-27.3	-27.5	-26.8	-27.3	-26.3	-27.2	-27.2
Buckles	-3.8663	-3.3	-3.31632	-3.83657	-4.2	-3.5			Buckles	-27.8	-27.8	-27.2	-27.4	-28.1	-27.3	-27.3
Hardway	-7.51547	-5.5	-4.35869	-5.67726	-5.7	-5.6			Hardway	-26.4	-27.3	NA†	-27.3	-27.1	-26.7	-27.5
Lost	-1.4382	NA†	-4.52208	-4.6	-1.6	-1.5			Lost	-27.3	-27.3	-26.9	-27	-26.8	-26.8	-26.9
Sugarcamp	-2.77943	NA†	-4.81517	-7.6	-6.6	-4.1			Sugarcamp	-27.4	-27.3	-24.2	-27.4	-27.1	-26.7	-25.3
	* DIC parameters not available for 12/07 because butyl septa unavailable										NA† - not available, sample not collected, or lost
	NA† - not available, sample not collected, or lost

## Sheet: pCO2_NO3
Supplementary Table 7			Stream pCO2 and Nitrate Concentration
		pCO2 (matm)						Nitrate (mg N/ L)
site	2_08	4_08	6_08	7_08			10_07	2_08	4_08	6_08	7_08
reference						reference
Ash	406.07	704.862	1462.05	669.544		Ash	NA†	144.4	57	246	334
Jack	466.965	1021.58	NA*	943.867		Jack	525.39	93.51	45	560	535
Laurel	434.998	830.47	NA*	944.096		Laurel	711	59.6	68	441	582
Neil	644.383	1026.67	2541.36	1190.13		Neil	317.9	383.7	244	348	362
Peters	402.147	815.214	1942.17	760.218		Peters	589.1	640	429	551	590
mined						mined
Beech	1175.24	1267.74	2009.56	1288.73		Beech	3528	4612	4141	2981	2427
Buckles	1241.1	857.142	6369.87	2809.09		Buckles	877.1	1719	1548	2116	1968
Hardway	773.006	987.137	4607.14	1883.93		Hardway	4898	2741	6007	4683	3328
Lost	1750.92	676.621	NA*	2959.04		Lost	5483	3628	5327	6227	6012
Sugarcamp	560.236	60.3434	128.496	1770.54		Sugarcamp	NA†	3287	2581	2184	3711
	NA* - not available, pH not measured						NA† - not available, sample not collected, or lost

## Sheet: AFDM
Supplementary Table 8					Sediment Ash-Free Dry Mass (AFDM)					Mean values for each date and category in bold
		AFDM2_DEA (%)								AFDM2_SOD (%)
site	10_07	12_07	1_08	2_08	4_08	6_08	7_08		site	10_07	2_08	4_08	7_08
reference									reference
Ash	1.18	1.13	0.83	1.01	0.84	1.3	0.94		Ash	1.361	0.996	1.028	1.15
Jack	2.26	2.15	1.82	2.1	1.82	2.14	1.86		Jack	3.008	2.148	2.11	2.035
Laurel	2.48	1.62	1.11	1.22	1.46	1.75	1.27		Laurel	2.234	1.471	1.562	1.457
Neil	1.83	1.83	1.67	1.46	1.82	2.23	1.62		Neil	2.114	1.699	2.007	1.997
Peters	2.19	2.69	2.33	2.16	2.37	1.76	2.3		Peters	2.711	2.547	2.517	2.686
	1.988	1.884	1.552	1.59	1.662	1.836	1.598			2.2856	1.7722	1.8448	1.865
mined									mined
Beech	5.47	3.38	7.15	3.52	2.95	6.01	3.1		Beech	7.043	4.024	4.362	3.755
Buckles	1.96	3.24	6.01	2.39	2.02	2.73	1.52		Buckles	2.542	2.762	3.065	1.862
Hardway	2.04	2.04	2.54	1.9	2.44	10.31	3.15		Hardway	3.289	2.378		3.138
Lost	7.09	3.93	13.9	3.95		4.54	3.6		Lost	4.647	5.049	4.93	3.59
Sugarcamp	1.53	3.26	3.56	2.25	2.66	4.78	1.79		Sugarcamp	2.163	2.858	2.815	3.006
	3.618	3.17	6.632	2.802	2.5175	5.674	2.632			3.9368	3.4142	3.793	3.0702
	AFDMf_FDA (%)									AFDMf_DHA (%)
site	10_07	2_08	4_08	7_08					site	10_07	2_08	4_08	7_08
reference									reference
Ash	18.6067	21.6578	18.399	23.6556					Ash	21.2963	2.83879	17.3785	23.5793
Jack	19.3064	12.5106	20.042	18.6594					Jack	22.3414	8.50374	18.2478	18.8588
Laurel	13.9673	17.4252	18.2736	20.8933					Laurel	23.8966	2.80194	18.3089	20.2471
Neil	9.5242	12.3829	9.95945	8.85749					Neil	10.9552	13.4669	9.0221	8.87388
Peters	10.7083	11.0931	15.1972	13.7808					Peters	11.0829	10.0339	11.5959	13.066
	14.4226	15.0139	16.3742	17.1693						17.9145	7.52905	14.9107	16.925
mined									mined
Beech	11.6895	12.1738	12.7606	11.5089					Beech	13.791	10.9997	12.4965	10.6231
Buckles	10.1213	10.2839	13.0668	8.66964					Buckles	11.1029	8.64814	9.82054	9.01868
Hardway	13.0184	12.0461	9.47944	10.3625					Hardway	15.709	6.44463	8.44465	9.35289
Lost	17.9434	12.8246	26.0779	9.47029					Lost	21.0566	14.8511	17.2016	9.30534
Sugarcamp	9.54998	10.1871	8.60309	11.2606					Sugarcamp	9.82391	9.32219	9.91429	11.8031
	12.4645	11.5031	13.9976	10.2544						14.2967	10.0532	11.5755	10.0206

## Sheet: SOD
Supplementary Table 9				Sediment Oxygen Demand (SOD)
	SOD (mg O2/gDM/hr)						SOD (mg O2/gAFDM2/hr)
site	10_07	2_08	4_08	7_08			10_07	2_08	4_08	7_08
reference						reference
Ash	3.8	NA†	0	2.97		Ash	0.278	NA†	0	0.259
Jack	3.17	NA†	NA†	3.97		Jack	0.107	NA†	NA†	0.196
Laurel	2.75	1.15	1.57	2.39		Laurel	0.121	0.077	0.098	0.168
Neil	1.42	1.65	0.45	2.72		Neil	0.068	0.106	0.022	0.136
Peters	1.55	0.68	NA†	2.26		Peters	0.057	0.024	NA†	0.084
mined						mined
Beech	2.26	0.23	0.61	2.17		Beech	0.041	0.012	0.014	0.058
Buckles	1.29	NA†	2.26	1		Buckles	0.057	NA†	0.086	0.055
Hardway	1.25	NA†	NA*	2.54		Hardway	0.038	NA†	NA*	0.081
Lost	1.59	1.32	0.38	0.29		Lost	0.034	0.025	0.008	0.008
Sugarcamp	1.77	NA†	1.65	8.77		Sugarcamp	0.083	NA†	0.058	0.279
NA† - not available, dissoved oxygen (DO) meter problem							NA† - not available, DO meter problem
NA* - not available, sample lost, or not taken							NA* - not available, sample lost, or not taken

## Sheet: FDA
Supplementary Table 10				Sediment Fluorescein Diacetate Activity (FDA)
	FDA (mmol FDA/gDM/d)						FDA (mmol FDA/gAFDMf/d)
site	10_07	2_08	4_08	7_08			10_07	2_08	4_08	7_08
reference						reference
Ash	2085.9	656.1	366	1760.1		Ash	11243.4	3000.5	1989.3	7440.4
Jack	685.8	223.7	117.3	1181.6		Jack	3544.8	1792	585.2	6332.6
Laurel	835	663	491.6	1193.1		Laurel	5968.1	3794.4	2690.4	5710.5
Neil	217.4	149	86	382.4		Neil	2283.1	1203.9	863.2	4317.6
Peters	326.6	150.6	100.1	697		Peters	3048.8	1356	658.4	5058.1
mined						mined
Beech	212.8	47.1	181.1	324		Beech	1818.3	387.9	1419.4	2815.2
Buckles	119.8	50.7	48.7	204.2		Buckles	1183.8	480.6	372.7	2355.2
Hardway	797.4	171.1	79.3	580.1		Hardway	6118.8	1420.6	837	5598
Lost	56.3	8.2	2.6	109.6		Lost	316.5	63.7	9.8	1157.7
Sugarcamp	139.6	95.7	61	525.5		Sugarcamp	1462.4	966	709.3	4666.7

[truncated: 7 more sheets: DEA_DeN, DHA, BfOD_BfFDA, BfDHA_BfChla, Regressions, DOC isotope mass balance, DOC transport]
